# Supplementary material for: Development and Validation of an Immune-Related lncRNA Signature for Predicting the Prognosis of Hepatocellular Carcinoma
Source: Front Genet. 2020 Sep 4;11:1037. doi: 10.3389/fgene.2020.01037 (PMC7500314; doi:10.3389/fgene.2020.01037)
Supplement: FILE S2 — Immune-related lncRNAs were identified using the correlation analysis (Correlation > 0.5, P-value < 0.01). [file Table_2.XLSX]

## Sheet: Sheet1
immuneGene	lncRNA	correlation	pvalue	fdr	Regulation
TRAF2	SNHG12	0.500007	4.72734e-25	4.72734e-25	postive
ADGRE5	NRAV	0.500071	4.65286e-25	4.66255e-25	postive
CTLA4	LINC01857	0.500402	4.28252e-25	4.30041e-25	postive
IL2RG	LINC01857	0.500452	4.22908e-25	4.26029e-25	postive
SOCS5	ZEB1-AS1	0.500448	4.23371e-25	4.26029e-25	postive
PRKRA	AC005261.1	0.500897	3.78363e-25	3.82338e-25	postive
ACIN1	AC107375.1	0.501158	3.54384e-25	3.5886e-25	postive
LIG1	SREBF2-AS1	0.501193	3.51248e-25	3.56436e-25	postive
RPS19	AC084036.1	0.501214	3.49442e-25	3.55352e-25	postive
TRAF2	MAPKAPK5-AS1	0.501465	3.28102e-25	3.34358e-25	postive
BCL10	ZEB1-AS1	0.501559	3.20433e-25	3.27237e-25	postive
RPS19	AC012146.1	0.501727	3.07176e-25	3.14365e-25	postive
SPI1	AC004687.1	0.501983	2.88038e-25	2.95408e-25	postive
TCF12	AC115618.2	0.502797	2.34594e-25	2.4111e-25	postive
PRKRA	PTOV1-AS2	0.502937	2.26497e-25	2.33287e-25	postive
TARBP2	SNHG10	0.502961	2.25121e-25	2.32367e-25	postive
HDAC7	AL365203.2	0.503104	2.17104e-25	2.24575e-25	postive
RPS19	AL035071.1	0.503191	2.12417e-25	2.20199e-25	postive
TCF12	AC015849.3	0.5033	2.06643e-25	2.14851e-25	postive
RFX1	ZEB1-AS1	0.503297	2.06811e-25	2.14851e-25	postive
MAP3K7	PTOV1-AS1	0.503448	1.99051e-25	2.07686e-25	postive
BCAR1	EIF3J-DT	0.503465	1.98204e-25	2.07253e-25	postive
TCF12	NRAV	0.503503	1.96281e-25	2.05688e-25	postive
NOTCH2	LINC01836	0.50373	1.85349e-25	1.94657e-25	postive
MALT1	HCG18	0.503883	1.78302e-25	1.87666e-25	postive
GLMN	AC012467.2	0.503975	1.74217e-25	1.83768e-25	postive
ACVR2A	AL360181.2	0.504176	1.65544e-25	1.75003e-25	postive
CXCR4	AC004687.1	0.504243	1.62776e-25	1.72457e-25	postive
TARBP2	AC010761.1	0.50443	1.55232e-25	1.64827e-25	postive
NCK2	HCG18	0.504612	1.48225e-25	1.57735e-25	postive
ACIN1	AC120053.1	0.504643	1.47072e-25	1.56855e-25	postive
GLMN	AC004816.1	0.50509	1.3127e-25	1.40313e-25	postive
MALT1	ANKRD10-IT1	0.505525	1.17525e-25	1.25901e-25	postive
ACIN1	LINC02035	0.505578	1.15948e-25	1.24624e-25	postive
RPS19	AL035461.2	0.505574	1.16074e-25	1.24624e-25	postive
TARBP2	SNHG12	0.505822	1.08958e-25	1.17508e-25	postive
BCL10	AL139287.1	0.506011	1.03833e-25	1.12233e-25	postive
ACIN1	TMEM147-AS1	0.506073	1.02197e-25	1.10714e-25	postive
TCF12	AC099850.3	0.506469	9.23809e-26	1.00305e-25	postive
HELLS	AL355488.1	0.506583	8.97332e-26	9.76508e-26	postive
SOCS5	FAM111A-DT	0.506666	8.78592e-26	9.58283e-26	postive
INHA	AL118516.1	0.506763	8.56958e-26	9.36811e-26	postive
TARBP2	DNAJC9-AS1	0.506922	8.22962e-26	9.01696e-26	postive
NOTCH2	NRAV	0.507022	8.02094e-26	8.80838e-26	postive
SART1	DNAJC9-AS1	0.507031	8.00145e-26	8.80709e-26	postive
TCF12	AP003486.1	0.507101	7.86078e-26	8.6721e-26	postive
TARBP2	NIFK-AS1	0.507221	7.6228e-26	8.42889e-26	postive
ACIN1	LINC01004	0.507386	7.30808e-26	8.09951e-26	postive
SART1	ARRDC1-AS1	0.507412	7.25866e-26	8.06332e-26	postive
TNFRSF14	TNFRSF14-AS1	0.507612	6.89657e-26	7.67883e-26	postive
GLMN	PTOV1-AS2	0.507923	6.3682e-26	7.10697e-26	postive
RPS19	RPARP-AS1	0.508425	5.59756e-26	6.26145e-26	postive
ANXA11	LINC01836	0.508715	5.19473e-26	5.82439e-26	postive
HELLS	AC145207.5	0.508954	4.88557e-26	5.49056e-26	postive
ACIN1	SNHG20	0.509051	4.76481e-26	5.36738e-26	postive
ACIN1	CCDC18-AS1	0.509992	3.73759e-26	4.22014e-26	postive
ELF4	NRAV	0.51011	3.62625e-26	4.10406e-26	postive
ACVR2A	ASH1L-AS1	0.510506	3.27314e-26	3.71316e-26	postive
SART1	AL035461.2	0.510672	3.13546e-26	3.56538e-26	postive
TARBP2	AC026401.3	0.51096	2.9099e-26	3.32374e-26	postive
TRAF6	AL132989.1	0.510952	2.91604e-26	3.32374e-26	postive
BCAR1	ZEB1-AS1	0.510987	2.88943e-26	3.30909e-26	postive
ACIN1	AC090589.3	0.511324	2.64744e-26	3.03919e-26	postive
KMT2A	AL360181.2	0.511427	2.57782e-26	2.96634e-26	postive
CD276	NRAV	0.511448	2.56418e-26	2.95772e-26	postive
YTHDF2	AL031985.3	0.51148	2.54242e-26	2.93968e-26	postive
TCF12	AL355102.4	0.511536	2.50597e-26	2.90451e-26	postive
RUNX1	ANKRD10-IT1	0.511805	2.33676e-26	2.71494e-26	postive
NCK2	BX322562.1	0.51206	2.18682e-26	2.54688e-26	postive
KMT2A	RAD51-AS1	0.512077	2.17757e-26	2.54226e-26	postive
LST1	AC055822.1	0.512131	2.14715e-26	2.51285e-26	postive
RPS19	AP002360.1	0.512385	2.00957e-26	2.35757e-26	postive
TRAF2	AC010761.1	0.512503	1.94858e-26	2.29161e-26	postive
KAT8	NIFK-AS1	0.512586	1.90726e-26	2.24851e-26	postive
TARBP2	SNHG1	0.512764	1.82054e-26	2.15154e-26	postive
PDCD1	AP006284.1	0.512828	1.79068e-26	2.12148e-26	postive
INHA	AC010331.1	0.513107	1.66499e-26	1.98123e-26	postive
KMT2A	LINC00342	0.513099	1.66819e-26	1.98123e-26	postive
HDAC7	PTOV1-AS1	0.51334	1.56636e-26	1.86953e-26	postive
ACIN1	AC015813.1	0.513382	1.54934e-26	1.85382e-26	postive
HDAC7	LINC00847	0.513417	1.53539e-26	1.8417e-26	postive
ACIN1	AL390728.6	0.513506	1.50004e-26	1.8038e-26	postive
RPS19	ZNF529-AS1	0.514018	1.31192e-26	1.58154e-26	postive
LDB1	AC022150.2	0.514185	1.25586e-26	1.51777e-26	postive
RFX1	AC022150.2	0.514344	1.20453e-26	1.45939e-26	postive
GLMN	AL050341.2	0.514842	1.05713e-26	1.28404e-26	postive
SOCS5	AC125257.1	0.515025	1.00766e-26	1.22705e-26	postive
GLMN	CCDC18-AS1	0.51512	9.82837e-27	1.19986e-26	postive
CD276	AC018904.1	0.51537	9.2031e-27	1.12638e-26	postive
KMT2A	AC008764.2	0.515397	9.1379e-27	1.12126e-26	postive
BCAR1	LINC02041	0.515546	8.78528e-27	1.08075e-26	postive
KAT6A	AL354733.3	0.51558	8.7074e-27	1.07391e-26	postive
HDAC7	SNHG12	0.515973	7.85152e-27	9.70843e-27	postive
MALT1	AC099850.3	0.516336	7.1348e-27	8.84495e-27	postive
RPS19	AC008608.2	0.516876	6.18735e-27	7.69022e-27	postive
DPP4	ZNF503	0.516994	5.99718e-27	7.47317e-27	postive
CCL21	AC004687.1	0.517333	5.48269e-27	6.8498e-27	postive
CMKLR1	LINC01857	0.517429	5.34565e-27	6.69598e-27	postive
HDAC7	AL354836.1	0.517492	5.25645e-27	6.60144e-27	postive
ACIN1	AC125257.1	0.517645	5.04791e-27	6.35613e-27	postive
PRKRA	AC026401.3	0.51783	4.8066e-27	6.06817e-27	postive
SP2	AL606489.1	0.517857	4.77165e-27	6.03991e-27	postive
SART1	BACE1-AS	0.518345	4.19201e-27	5.3202e-27	postive
DPP8	AC084018.1	0.518899	3.61876e-27	4.60482e-27	postive
ACVR2A	LINC02035	0.519033	3.49189e-27	4.45517e-27	postive
NCK1	FAM111A-DT	0.519168	3.36803e-27	4.30857e-27	postive
CST7	LINC01857	0.519306	3.24703e-27	4.16486e-27	postive
CX3CL1	LINC02035	0.519444	3.12935e-27	4.02465e-27	postive
KMT2A	AP003486.1	0.519516	3.07051e-27	3.95955e-27	postive
HELLS	PTOV1-AS2	0.519698	2.92504e-27	3.78211e-27	postive
RPS19	AC104113.1	0.519831	2.82277e-27	3.65971e-27	postive
ACIN1	LINC00294	0.519944	2.73885e-27	3.5605e-27	postive
ACIN1	AL928654.2	0.520117	2.61506e-27	3.4088e-27	postive
CHST4	LINC00957	0.520138	2.60083e-27	3.39946e-27	postive
CHST4	LINC02298	0.520218	2.54584e-27	3.33664e-27	postive
CKLF	AC008608.2	0.520232	2.53607e-27	3.33292e-27	postive
ACVR2A	ANKRD10-IT1	0.520715	2.22875e-27	2.93706e-27	postive
ACIN1	SNHG12	0.520865	2.14082e-27	2.82894e-27	postive
LIG1	MELTF-AS1	0.520882	2.13106e-27	2.8238e-27	postive
PRKRA	AC127024.5	0.520989	2.07098e-27	2.75177e-27	postive
CMKLR1	AC004687.1	0.521065	2.02935e-27	2.70393e-27	postive
DPP8	EIF3J-DT	0.521319	1.89592e-27	2.53316e-27	postive
NCOA6	AC008764.2	0.521454	1.82854e-27	2.44993e-27	postive
LTB4R	AC110285.2	0.521793	1.66949e-27	2.24308e-27	postive
CKLF	LINC02027	0.521988	1.58426e-27	2.13453e-27	postive
RFX1	LINC02035	0.522255	1.47445e-27	1.99216e-27	postive
PRKRA	ZEB1-AS1	0.5224	1.41773e-27	1.92092e-27	postive
RPS19	AC015982.1	0.522654	1.324e-27	1.79899e-27	postive
ACVR2A	AC022150.2	0.522723	1.29964e-27	1.7709e-27	postive
GLMN	AL355488.1	0.522954	1.22138e-27	1.66899e-27	postive
SEMA7A	AC026369.2	0.523001	1.20595e-27	1.6526e-27	postive
CDK6	AL160006.1	0.523067	1.18454e-27	1.6279e-27	postive
TARBP2	AL035461.2	0.523191	1.14555e-27	1.57883e-27	postive
INHA	AC020765.2	0.523577	1.03229e-27	1.42681e-27	postive
KAT8	AC026471.4	0.523601	1.0255e-27	1.42151e-27	postive
RFX1	LINC00342	0.52381	9.69321e-28	1.34752e-27	postive
PRKRA	AC006504.8	0.524059	9.06128e-28	1.26333e-27	postive
GTPBP1	AL021707.6	0.524226	8.66079e-28	1.211e-27	postive
PRKRA	DNAJC9-AS1	0.524376	8.31622e-28	1.16621e-27	postive
ACIN1	BACE1-AS	0.524456	8.13776e-28	1.14452e-27	postive
ACIN1	AC084018.1	0.524955	7.10762e-28	1.00257e-27	postive
GLMN	AC099850.3	0.525517	6.10086e-28	8.63092e-28	postive
LIG1	AC127024.5	0.525564	6.02361e-28	8.54678e-28	postive
ACIN1	AC132872.3	0.526016	5.32654e-28	7.58008e-28	postive
CDK6	ZNF503	0.526335	4.88216e-28	6.96831e-28	postive
NCK2	NRSN2-AS1	0.526509	4.65676e-28	6.66637e-28	postive
TARBP2	ZNF529-AS1	0.526672	4.45436e-28	6.40696e-28	postive
TRAF2	AC127024.5	0.526665	4.46222e-28	6.40696e-28	postive
ACIN1	AL132989.1	0.526902	4.1822e-28	6.04096e-28	postive
IL18	LINC01436	0.526997	4.07533e-28	5.90432e-28	postive
ACIN1	AC048341.2	0.527145	3.91425e-28	5.68808e-28	postive
PRKRA	LINC00294	0.527236	3.81794e-28	5.56493e-28	postive
CCL18	LINC01857	0.527698	3.36446e-28	4.91885e-28	postive
IL18BP	HCP5	0.528233	2.90492e-28	4.25997e-28	postive
NCOA6	FAM111A-DT	0.528319	2.83748e-28	4.17379e-28	postive
DPP4	AC078993.1	0.52838	2.79074e-28	4.11763e-28	postive
TNFRSF4	LINC01857	0.528536	2.67315e-28	3.95626e-28	postive
RPS19	MAPKAPK5-AS1	0.528862	2.44446e-28	3.62897e-28	postive
CDC42	AL031985.3	0.528924	2.40301e-28	3.57848e-28	postive
PRKRA	SNHG12	0.52912	2.27704e-28	3.40142e-28	postive
ACIN1	AL365330.1	0.529671	1.95603e-28	2.93099e-28	postive
BCL2	LINC01857	0.529687	1.94748e-28	2.9273e-28	postive
PRKRA	LENG8-AS1	0.529715	1.93233e-28	2.91364e-28	postive
BCAR1	ITGB1-DT	0.530056	1.75911e-28	2.66079e-28	postive
RFX1	PTOV1-AS1	0.530236	1.67363e-28	2.53948e-28	postive
PRKRA	LINC00665	0.530325	1.63325e-28	2.48605e-28	postive
TRAF2	SNHG7	0.530405	1.59755e-28	2.43943e-28	postive
BCAR1	AC010547.2	0.530537	1.54032e-28	2.35953e-28	postive
TCF12	CTBP1-DT	0.530624	1.50356e-28	2.31058e-28	postive
PRKRA	EIF3J-DT	0.530731	1.45958e-28	2.2548e-28	postive
TNFRSF4	AC004687.1	0.530724	1.46257e-28	2.2548e-28	postive
AQP9	LINC01549	0.531002	1.35412e-28	2.10108e-28	postive
RPS19	AL121899.1	0.531123	1.30942e-28	2.03828e-28	postive
CKLF	MAPKAPK5-AS1	0.531145	1.30151e-28	2.03255e-28	postive
SART1	MAPKAPK5-AS1	0.531427	1.20353e-28	1.88566e-28	postive
RFX1	CTBP1-DT	0.531498	1.18027e-28	1.85526e-28	postive
DPP8	LINC02035	0.531871	1.064e-28	1.67798e-28	postive
BCL10	FAM111A-DT	0.532388	9.21632e-29	1.45824e-28	postive
ACIN1	AC099850.3	0.532416	9.14549e-29	1.45181e-28	postive
PRKRA	ASH1L-AS1	0.532477	8.99104e-29	1.43202e-28	postive
NCK2	PTOV1-AS1	0.532766	8.29676e-29	1.32583e-28	postive
KMT2A	CTBP1-DT	0.532806	8.20347e-29	1.31529e-28	postive
TRAF2	SNHG1	0.532953	7.87473e-29	1.2668e-28	postive
DPP8	RAD51-AS1	0.533212	7.32573e-29	1.18244e-28	postive
ACVR2A	NIFK-AS1	0.533577	6.6161e-29	1.0715e-28	postive
TARBP2	SNHG7	0.533771	6.26707e-29	1.0184e-28	postive
BCL10	NRAV	0.533886	6.06821e-29	9.89426e-29	postive
FCGR1A	AC005586.2	0.53391	6.02918e-29	9.86406e-29	postive
RPS19	AC020915.3	0.533932	5.99143e-29	9.83576e-29	postive
CKLF	AL121832.2	0.534109	5.70156e-29	9.39195e-29	postive
RPS19	AC008915.2	0.534223	5.52321e-29	9.12943e-29	postive
DPP4	AC008549.1	0.534282	5.43202e-29	9.00966e-29	postive
IL7R	AC004687.1	0.534649	4.90166e-29	8.15813e-29	postive
MIA3	TAF1A-AS1	0.5349	4.568e-29	7.6292e-29	postive
KMT2A	LENG8-AS1	0.535043	4.38855e-29	7.35503e-29	postive
DPP8	CTBP1-DT	0.535148	4.2607e-29	7.16573e-29	postive
ACIN1	AC010761.1	0.536078	3.28062e-29	5.53677e-29	postive
CDC42	AC099850.3	0.536357	3.03293e-29	5.13675e-29	postive
PRKRA	SNHG20	0.536392	3.00278e-29	5.10367e-29	postive
NCK1	LINC02035	0.5365	2.91243e-29	4.96765e-29	postive
SOCS5	AC022150.2	0.537025	2.51166e-29	4.29932e-29	postive
KMT2A	AC022150.2	0.537196	2.39298e-29	4.12216e-29	postive
ACIN1	ANKRD10-IT1	0.537186	2.39959e-29	4.12216e-29	postive
TRAF2	AL035461.2	0.537238	2.365e-29	4.09196e-29	postive
NCK2	EIF3J-DT	0.537459	2.22158e-29	3.85769e-29	postive
CCL4	AC004687.1	0.537524	2.1808e-29	3.8006e-29	postive
ATP6V0A2	AC099850.3	0.537733	2.05579e-29	3.59577e-29	postive
RFX1	FAM111A-DT	0.537871	1.97675e-29	3.47962e-29	postive
BCAR1	LINC02298	0.537861	1.98215e-29	3.47962e-29	postive
SART1	SNHG10	0.537951	1.93243e-29	3.41727e-29	postive
PRKRA	AC099850.3	0.537983	1.91492e-29	3.3988e-29	postive
TARBP2	AC004816.1	0.538097	1.85404e-29	3.30294e-29	postive
HDAC7	LINC01836	0.538266	1.76731e-29	3.16013e-29	postive
PRKRA	LINC00342	0.53837	1.71586e-29	3.07958e-29	postive
CD86	AC004687.1	0.538698	1.56316e-29	2.81602e-29	postive
BCAR1	SBF2-AS1	0.53886	1.49312e-29	2.69996e-29	postive
PRKRA	FAM111A-DT	0.539018	1.42746e-29	2.59098e-29	postive
RFX1	LENG8-AS1	0.539158	1.37169e-29	2.49918e-29	postive
BCL10	AC099850.3	0.539191	1.35878e-29	2.48507e-29	postive
DPP8	AL360181.2	0.539587	1.21383e-29	2.22844e-29	postive
DPP8	AC022150.2	0.539733	1.16422e-29	2.14979e-29	postive
TCF12	AC024075.1	0.539727	1.16652e-29	2.14979e-29	postive
TRAF2	AC002398.1	0.540976	8.16188e-30	1.51578e-29	postive
TCF12	AC022150.2	0.541363	7.30607e-30	1.3621e-29	postive
PSMB10	HCP5	0.542034	6.02657e-30	1.12793e-29	postive
GLMN	SNHG3	0.542281	5.6137e-30	1.05476e-29	postive
SOCS5	HCG18	0.542721	4.94602e-30	9.32955e-30	postive
TGFB1	ITGB1-DT	0.542919	4.67136e-30	8.84616e-30	postive
BCL10	AC012467.2	0.543125	4.40272e-30	8.37039e-30	postive
FYB1	AC004687.1	0.543712	3.71642e-30	7.09365e-30	postive
NCK2	AC005261.1	0.543836	3.58499e-30	6.87004e-30	postive
TRAF2	ARRDC1-AS1	0.54399	3.42896e-30	6.59732e-30	postive
UBE2N	HCG18	0.544671	2.81543e-30	5.43864e-30	postive
SP2	AC099850.3	0.544812	2.70239e-30	5.24134e-30	postive
BCAR1	NRSN2-AS1	0.545076	2.50324e-30	4.87472e-30	postive
SOCS5	AC099850.3	0.545122	2.47016e-30	4.82987e-30	postive
SOCS5	ANKRD10-IT1	0.545213	2.40595e-30	4.72352e-30	postive
ACIN1	LINC00342	0.545366	2.30129e-30	4.53656e-30	postive
CD24	NRAV	0.545524	2.19803e-30	4.35083e-30	postive
LIG3	AC125257.1	0.545786	2.03645e-30	4.04765e-30	postive
HDAC7	LINC02035	0.545987	1.92099e-30	3.83401e-30	postive
ACVR2A	EIF3J-DT	0.546072	1.87394e-30	3.75569e-30	postive
DPP8	FAM111A-DT	0.54687	1.48479e-30	2.98822e-30	postive
NCOA6	AL606489.1	0.547175	1.35834e-30	2.74522e-30	postive
LIG1	AL606489.1	0.54741	1.26803e-30	2.58346e-30	postive
NCOA6	ANKRD10-IT1	0.547401	1.27129e-30	2.58346e-30	postive
PRKRA	AL355488.1	0.547397	1.27293e-30	2.58346e-30	postive
ACVR2A	LENG8-AS1	0.547483	1.24133e-30	2.55162e-30	postive
CDK6	LINC01124	0.547808	1.12846e-30	2.32956e-30	postive
SOCS5	LINC02035	0.547941	1.08526e-30	2.25004e-30	postive
TCF12	ANKRD10-IT1	0.548777	8.49169e-31	1.76818e-30	postive
HDAC7	AC005261.1	0.549471	6.92402e-31	1.44802e-30	postive
RFX1	HCG18	0.549816	6.25463e-31	1.31374e-30	postive
BCAR1	LINC01836	0.550401	5.26182e-31	1.11006e-30	postive
RPS19	AC010969.2	0.550549	5.03734e-31	1.06738e-30	postive
MALT1	AC022150.2	0.550862	4.5909e-31	9.7709e-31	postive
HELLS	TMPO-AS1	0.551272	4.06644e-31	8.69313e-31	postive
TCF7	AC008549.1	0.551302	4.03102e-31	8.65589e-31	postive
HDAC7	AC048341.2	0.552181	3.10462e-31	6.6965e-31	postive
DPP8	AC008764.2	0.5531	2.36132e-31	5.1162e-31	postive
NCK2	SBF2-AS1	0.554358	1.62128e-31	3.52867e-31	postive
SEMA7A	AC005586.2	0.554383	1.60964e-31	3.51926e-31	postive
BCL10	PTOV1-AS2	0.554511	1.54894e-31	3.40201e-31	postive
RPS19	SNHG19	0.555309	1.21898e-31	2.68958e-31	postive
KMT2A	HCG18	0.555355	1.2025e-31	2.66545e-31	postive
PRKRA	AC048341.2	0.55541	1.1827e-31	2.6337e-31	postive
NCK2	AC022150.2	0.555707	1.08163e-31	2.41982e-31	postive
TARBP2	SNHG17	0.55605	9.75524e-32	2.19265e-31	postive
ACVR2A	ZEB1-AS1	0.556412	8.74612e-32	1.97506e-31	postive
NOTCH2	LINC02035	0.556598	8.27016e-32	1.87639e-31	postive
CCL19	AC004687.1	0.556633	8.18137e-32	1.86504e-31	postive
APOBEC3G	LINC01857	0.556718	7.97555e-32	1.82678e-31	postive
ACVR2A	HCG18	0.557328	6.63323e-32	1.5266e-31	postive
GLMN	AL031985.3	0.558182	5.12027e-32	1.18406e-31	postive
NCOA6	AC024075.1	0.558457	4.71056e-32	1.09458e-31	postive
LIG1	PTOV1-AS2	0.559013	3.97809e-32	9.28866e-32	postive
ACIN1	AC004148.2	0.560644	2.41905e-32	5.67592e-32	postive
C1QBP	PITPNA-AS1	0.560978	2.1834e-32	5.14812e-32	postive
DPP8	AC015849.3	0.561225	2.02454e-32	4.79707e-32	postive
TCF12	LINC02035	0.561301	1.97814e-32	4.71033e-32	postive
LIG1	PTOV1-AS1	0.56132	1.96629e-32	4.70541e-32	postive
CKLF	AL391056.1	0.561985	1.60335e-32	3.86052e-32	postive
ACIN1	AL031186.1	0.561981	1.60521e-32	3.86052e-32	postive
HDAC7	AC018904.1	0.562642	1.30974e-32	3.18175e-32	postive
LIG1	AL035461.2	0.562847	1.22982e-32	3.00276e-32	postive
TRIM22	LINC01857	0.562969	1.18428e-32	2.90633e-32	postive
GLMN	AL359504.2	0.563958	8.72519e-33	2.15221e-32	postive
CD86	LINC01857	0.564138	8.2529e-33	2.04621e-32	postive
ANXA11	LINC00342	0.564816	6.68907e-33	1.66707e-32	postive
KMT2A	AL132989.1	0.564833	6.65316e-33	1.66676e-32	postive
TRAF2	AC026401.3	0.565022	6.27409e-33	1.58002e-32	postive
TCF12	HCG18	0.565674	5.12293e-33	1.29691e-32	postive
ACIN1	AC010326.3	0.56573	5.0355e-33	1.28152e-32	postive
RPS19	SNHG9	0.566076	4.52116e-33	1.15674e-32	postive
ACVR2A	AL355102.4	0.566421	4.05905e-33	1.04407e-32	postive
RPS19	SNHG17	0.566613	3.82305e-33	9.88648e-33	postive
SP2	CTBP1-DT	0.566934	3.4592e-33	8.99393e-33	postive
PTPRC	AC004687.1	0.567024	3.36259e-33	8.79026e-33	postive
BCL2	FAM111A-DT	0.567699	2.72262e-33	7.15618e-33	postive
ACIN1	RAD51-AS1	0.568059	2.4319e-33	6.42717e-33	postive
HDAC7	NRAV	0.568327	2.23591e-33	5.94184e-33	postive
NOTCH2	AC013275.1	0.568681	2.00046e-33	5.34566e-33	postive
ACIN1	AC012467.2	0.568757	1.95295e-33	5.24788e-33	postive
RPS19	PXN-AS1	0.569169	1.71542e-33	4.63549e-33	postive
PRKRA	NRAV	0.569403	1.59366e-33	4.33078e-33	postive
TCF12	AL132989.1	0.569706	1.44819e-33	3.95783e-33	postive
DPP8	AP003486.1	0.570107	1.27613e-33	3.50754e-33	postive
RPS19	AC002398.1	0.570223	1.23024e-33	3.40084e-33	postive
HDAC7	FAM111A-DT	0.571198	9.03415e-34	2.51181e-33	postive
CCL5	LINC01857	0.571447	8.34866e-34	2.33471e-33	postive
PRKRA	NRSN2-AS1	0.571665	7.79134e-34	2.1916e-33	postive
KMT2A	AC024075.1	0.571796	7.47399e-34	2.1147e-33	postive
NCK2	LINC01836	0.57225	6.46776e-34	1.84082e-33	postive
NCOA6	AC022150.2	0.572986	5.11626e-34	1.47277e-33	postive
CHST4	EIF3J-DT	0.572969	5.14397e-34	1.47277e-33	postive
TARBP2	ZFAS1	0.573178	4.81248e-34	1.39446e-33	postive
IL18	AC048341.2	0.573929	3.78481e-34	1.10333e-33	postive
NCK2	NRAV	0.574267	3.3971e-34	9.96343e-34	postive
ELF4	FAM111A-DT	0.574367	3.28978e-34	9.70788e-34	postive
LIG1	AC099850.3	0.57575	2.1096e-34	6.2637e-34	postive
KMT2A	AC015849.3	0.57588	2.02268e-34	6.04292e-34	postive
NCK2	LINC00342	0.576926	1.44315e-34	4.33847e-34	postive
JAG2	LINC02298	0.577005	1.40658e-34	4.25513e-34	postive
LCP2	AC004687.1	0.577118	1.35618e-34	4.12863e-34	postive
UBE2N	SNHG1	0.577294	1.28121e-34	3.92525e-34	postive
RPS19	PRR34-AS1	0.577536	1.18453e-34	3.6523e-34	postive
ELF4	AC099850.3	0.577565	1.17361e-34	3.64197e-34	postive
DPP8	AC015871.3	0.578675	8.18191e-35	2.55552e-34	postive
NCK2	AL355102.4	0.578849	7.73152e-35	2.43063e-34	postive
RPS19	AC011468.1	0.578975	7.42087e-35	2.34831e-34	postive
IRF8	LINC01857	0.579195	6.90853e-35	2.20067e-34	postive
RPS19	AP003352.1	0.579994	5.32328e-35	1.707e-34	postive
LDB1	HCG18	0.580333	4.76436e-35	1.53802e-34	postive
ITGB2	LINC01857	0.580371	4.70569e-35	1.52935e-34	postive
CTLA4	AC004687.1	0.58098	3.85458e-35	1.26126e-34	postive
CHST4	ITGB1-DT	0.581408	3.3486e-35	1.1032e-34	postive
MAP3K7	AC099850.3	0.582041	2.71957e-35	9.02146e-35	postive
AQP9	ZNF503	0.582181	2.59753e-35	8.67647e-35	postive
UBE2N	AC099850.3	0.582702	2.18745e-35	7.3578e-35	postive
KMT2A	LINC02035	0.582836	2.09299e-35	7.13753e-35	postive
INHA	AL355353.1	0.582815	2.10713e-35	7.13753e-35	postive
EBI3	AC004687.1	0.582874	2.06669e-35	7.10055e-35	postive
RPS19	AL121832.2	0.582933	2.02664e-35	7.01304e-35	postive
ACIN1	SNHG1	0.583012	1.97453e-35	6.92852e-35	postive
PRKRA	AC007038.2	0.582992	1.98781e-35	6.92852e-35	postive
ACIN1	AC005261.1	0.583854	1.49454e-35	5.28584e-35	postive
SP2	ASB16-AS1	0.584072	1.3905e-35	4.9543e-35	postive
LTB4R	AL135999.1	0.584668	1.14112e-35	4.0961e-35	postive
PRKRA	SNHG1	0.584936	1.04385e-35	3.77512e-35	postive
CKLF	CYTOR	0.585439	8.82926e-36	3.21733e-35	postive
TCF12	EIF3J-DT	0.585768	7.91249e-36	2.90527e-35	postive
ACIN1	AC007038.2	0.585842	7.71954e-36	2.85623e-35	postive
DPP4	LINC01124	0.588266	3.42877e-36	1.27848e-35	postive
RPS19	GAS5	0.588675	2.98719e-36	1.12253e-35	postive
NOTCH2	FAM111A-DT	0.588792	2.87218e-36	1.08781e-35	postive
DPP8	ANKRD10-IT1	0.589042	2.63955e-36	1.00764e-35	postive
CKLF	PXN-AS1	0.589749	2.07935e-36	8.00136e-36	postive
NCOA6	AC099850.3	0.590285	1.73438e-36	6.72772e-36	postive
SYK	LINC01857	0.592098	9.36831e-37	3.66354e-36	postive
CIITA	HCP5	0.592851	7.24384e-37	2.87391e-36	postive
NCK2	LINC02035	0.592833	7.28933e-37	2.87391e-36	postive
ACIN1	HCG18	0.593622	5.56504e-37	2.23065e-36	postive
ACIN1	AC127024.5	0.594163	4.62292e-37	1.86859e-36	postive
PRKRA	PTOV1-AS1	0.594526	4.08018e-37	1.66319e-36	postive
APOBEC3G	AC004687.1	0.594778	3.74189e-37	1.53833e-36	postive
ACIN1	AL355488.1	0.595078	3.37478e-37	1.40337e-36	postive
CIITA	MMP25-AS1	0.59507	3.38442e-37	1.40337e-36	postive
TARBP2	AC002398.1	0.596041	2.42108e-37	1.02152e-36	postive
PRKRA	NIFK-AS1	0.596081	2.38788e-37	1.01644e-36	postive
TCF7	ZNF503	0.596429	2.11643e-37	9.08933e-37	postive
RPS19	TRIM52-AS1	0.59721	1.61494e-37	6.99806e-37	postive
NCOA6	HCG18	0.597334	1.5469e-37	6.76419e-37	postive
BCL10	PTOV1-AS1	0.598358	1.08363e-37	4.7819e-37	postive
DOCK2	AC004687.1	0.598984	8.71076e-38	3.87952e-37	postive
IL18	AC027796.4	0.600831	4.55988e-38	2.04982e-37	postive
CHST4	LINC02035	0.601338	3.8159e-38	1.73155e-37	postive
PRKRA	HCG18	0.601748	3.303e-38	1.51309e-37	postive
RPS19	AC027644.3	0.602037	2.9825e-38	1.37941e-37	postive
ACIN1	AL139287.1	0.605095	1.00787e-38	4.70665e-38	postive
GLMN	PTOV1-AS1	0.605779	7.89233e-39	3.72178e-38	postive
HDAC7	LINC00342	0.606822	5.43146e-39	2.58667e-38	postive
DPP8	AL132989.1	0.607049	5.00653e-39	2.40814e-38	postive
ACIN1	LENG8-AS1	0.607749	3.89159e-39	1.89076e-38	postive
DPP8	HCG18	0.608394	3.08442e-39	1.51388e-38	postive
BCAR1	NRAV	0.60891	2.56021e-39	1.26955e-38	postive
ACIN1	AC008735.2	0.609061	2.42409e-39	1.21457e-38	postive
KAT8	ZNF213-AS1	0.609382	2.15791e-39	1.09259e-38	postive
CCR2	AC004687.1	0.609881	1.80123e-39	9.21694e-39	postive
GPR183	LINC01857	0.610001	1.72407e-39	8.91696e-39	postive
AQP9	AC078993.1	0.610181	1.6153e-39	8.44521e-39	postive
ETS1	LINC01857	0.611626	9.54131e-40	5.04326e-39	postive
RPS19	AP001505.1	0.612535	6.84232e-40	3.65684e-39	postive
RPS19	AC011445.2	0.613242	5.28104e-40	2.85414e-39	postive
RPS19	AC012510.1	0.613976	4.0307e-40	2.20315e-39	postive
CKLF	PRRT3-AS1	0.614252	3.64139e-40	2.01323e-39	postive
WAS	LINC01857	0.615186	2.57937e-40	1.44265e-39	postive
CHST4	LINC01836	0.615389	2.39329e-40	1.35432e-39	postive
CHST4	AC005696.1	0.615768	2.07917e-40	1.19057e-39	postive
SEMA4D	AC004687.1	0.616779	1.42865e-40	8.27928e-40	postive
HDAC4	AL160006.1	0.617344	1.15763e-40	6.79052e-40	postive
DPP8	AC024075.1	0.617499	1.09262e-40	6.54252e-40	postive
GZMA	AC004687.1	0.617477	1.10176e-40	6.54252e-40	postive
NCK2	FAM111A-DT	0.61813	8.6351e-41	5.25757e-40	postive
RPS19	AC005261.3	0.62045	3.61458e-41	2.22899e-40	postive
CD79B	AC004687.1	0.621423	2.50387e-41	1.56411e-40	postive
IGSF6	LINC01857	0.623076	1.33759e-41	8.46557e-41	postive
NCF4	AC004687.1	0.62773	2.24269e-42	1.43831e-41	postive
ACIN1	PTOV1-AS1	0.627914	2.08825e-42	1.35736e-41	postive
KMT2A	FAM111A-DT	0.628621	1.58794e-42	1.0463e-41	postive
TCF12	FAM111A-DT	0.628746	1.51263e-42	1.01052e-41	postive
NCOA6	CTBP1-DT	0.634759	1.42623e-43	9.6622e-43	postive
CKLF	AC109322.1	0.636543	7.00962e-44	4.81661e-43	postive
CCR5	AC004687.1	0.636693	6.60162e-44	4.602e-43	postive
HCLS1	LINC01857	0.638221	3.57669e-44	2.52999e-43	postive
HELLS	AC099850.3	0.638852	2.7739e-44	1.99141e-43	postive
RPS19	SNHG6	0.639221	2.39086e-44	1.74243e-43	postive
RPS19	SNHG8	0.640517	1.41522e-44	1.04726e-43	postive
CD96	AC004687.1	0.642907	5.3438e-45	4.0162e-44	postive
CD3D	LINC01857	0.644658	2.60465e-45	2.00242e-44	postive
RPS19	ZFAS1	0.644641	2.62272e-45	2.00242e-44	postive
LY86	AC004687.1	0.648787	4.69269e-46	3.7003e-45	postive
CD83	LINC01857	0.650766	2.04412e-46	1.63871e-45	postive
LIG1	TMPO-AS1	0.651324	1.6155e-46	1.31704e-45	postive
CCR2	LINC01857	0.655325	2.94398e-47	2.44148e-46	postive
LY86	LINC01857	0.656335	1.90776e-47	1.60988e-46	postive
CCL2	LINC01436	0.657441	1.18389e-47	1.01687e-46	postive
KMT2A	ANKRD10-IT1	0.659297	5.29283e-48	4.62882e-47	postive
CD79A	AC004687.1	0.664067	6.50898e-49	5.79781e-48	postive
LCP2	LINC01857	0.665608	3.27938e-49	2.97619e-48	postive
SLA2	AC004687.1	0.666566	2.13739e-49	1.97709e-48	postive
HCLS1	AC004687.1	0.675544	3.57509e-51	3.3718e-50	postive
ARHGDIB	AC004687.1	0.675873	3.06909e-51	2.95246e-50	postive
AQP9	LINC01124	0.677058	1.76841e-51	1.73593e-50	postive
CTSW	AC004687.1	0.679006	7.09954e-52	7.11433e-51	postive
SLA2	LINC01857	0.679144	6.653e-52	6.80871e-51	postive
CKLF	SNHG6	0.681783	1.91075e-52	1.99798e-51	postive
CXCR4	LINC01857	0.684308	5.71738e-53	6.11124e-52	postive
LST1	AC004687.1	0.69441	4.0442e-55	4.42104e-54	postive
IL18	AC111000.4	0.694568	3.73718e-55	4.18043e-54	postive
SIRPG	AC004687.1	0.695822	1.99099e-55	2.28016e-54	postive
ACIN1	PTOV1-AS2	0.697933	6.8511e-56	8.03751e-55	postive
SIRPG	LINC01857	0.702149	7.90905e-57	9.51063e-56	postive
SEMA4D	LINC01857	0.702815	5.6032e-57	6.91061e-56	postive
CD3D	AC004687.1	0.70339	4.15876e-57	5.26411e-56	postive
CCL5	AC004687.1	0.70467	2.13513e-57	2.77567e-56	postive
RPS19	AC112491.1	0.707479	4.88332e-58	6.52466e-57	postive
TARBP2	MAPKAPK5-AS1	0.711775	4.94519e-59	6.7961e-58	postive
CST7	AC004687.1	0.717072	2.76753e-60	3.95641e-59	postive
CCR5	LINC01857	0.717053	2.79663e-60	3.95641e-59	postive
IL16	AC004687.1	0.720068	5.26367e-61	7.91196e-60	postive
LCK	AC004687.1	0.721774	2.02499e-61	3.142e-60	postive
RPS19	SNHG25	0.722972	1.03099e-61	1.65302e-60	postive
WAS	AC004687.1	0.725424	2.56182e-62	4.24909e-61	postive
CD3E	AC004687.1	0.7288	3.67377e-63	6.31101e-62	postive
ZAP70	AC004687.1	0.728933	3.40187e-63	6.06036e-62	postive
ARHGDIB	LINC01857	0.729068	3.14487e-63	5.818e-62	postive
SIT1	AC004687.1	0.734226	1.52268e-64	2.92964e-63	postive
ZAP70	LINC01857	0.749356	1.38269e-68	2.77114e-67	postive
DOCK2	LINC01857	0.763467	1.26146e-72	2.6381e-71	postive
CD2	AC004687.1	0.767019	1.09453e-73	2.39303e-72	postive
AQP9	AC008549.1	0.769886	1.47381e-74	3.37572e-73	postive
MAP4K1	LINC01857	0.775706	2.29568e-76	5.68172e-75	postive
MAP4K1	AC004687.1	0.775667	2.36246e-76	5.68172e-75	postive
FYB1	LINC01857	0.781028	4.57195e-78	1.22173e-76	postive
CD79B	LINC01857	0.787714	2.84451e-80	8.0483e-79	postive
CALCA	AC007099.1	0.790097	4.45008e-81	1.33781e-79	postive
LCK	LINC01857	0.807803	2.06824e-87	6.63215e-86	postive
CD96	LINC01857	0.809044	7.03148e-88	2.41581e-86	postive
INHA	AC012615.1	0.81075	1.57442e-88	5.82536e-87	postive
CD79A	LINC01857	0.815576	2.10481e-90	8.4368e-89	postive
S1PR4	AC004687.1	0.819496	5.74993e-92	2.51429e-90	postive
SIT1	LINC01857	0.819796	4.35074e-92	2.09271e-90	postive
CCL21	LINC01857	0.82146	9.16733e-93	4.89943e-91	postive
CD2	LINC01857	0.82327	1.65264e-93	9.93652e-92	postive
IL16	LINC01857	0.827072	4.24604e-95	2.91763e-93	postive
CD3E	LINC01857	0.831914	3.50677e-97	2.81126e-95	postive
CCL19	LINC01857	0.837023	1.88005e-99	1.80861e-97	postive
S1PR4	LINC01857	0.846587	6.35594e-104	7.64301e-102	postive
PTPRC	LINC01857	0.851389	2.76598e-106	4.43478e-104	postive
IL7R	LINC01857	0.87793	4.85861e-121	1.1685e-118	postive
CHST4	AC010547.2	0.957668	2.87118e-203	1.38104e-200	postive
