# Supplementary material for: Development and Validation of an Immune-Related lncRNA Signature for Predicting the Prognosis of Hepatocellular Carcinoma
Source: Front Genet. 2020 Sep 4;11:1037. doi: 10.3389/fgene.2020.01037 (PMC7500314; doi:10.3389/fgene.2020.01037)
Supplement: FILE S3 — The accession IDs of those included in the predictive models. [file Table_3.XLSX]

## Sheet: Sheet1
id	type
TCGA-NI-A4U2	train
TCGA-DD-AADJ	train
TCGA-ES-A2HT	train
TCGA-WX-AA46	train
TCGA-DD-AAW1	train
TCGA-DD-A1EB	train
TCGA-DD-AACW	train
TCGA-G3-A5SI	train
TCGA-KR-A7K2	train
TCGA-DD-A4NI	train
TCGA-BC-A110	train
TCGA-UB-A7MC	train
TCGA-MR-A520	train
TCGA-G3-A25T	train
TCGA-BC-A10X	train
TCGA-2Y-A9GU	train
TCGA-ZP-A9CY	train
TCGA-ZP-A9D0	train
TCGA-DD-A4NP	train
TCGA-G3-AAV0	train
TCGA-K7-A5RF	train
TCGA-LG-A9QC	train
TCGA-XR-A8TC	train
TCGA-CC-A3MB	train
TCGA-CC-A9FS	train
TCGA-ES-A2HS	train
TCGA-DD-AAEB	train
TCGA-ZS-A9CD	train
TCGA-G3-A7M8	train
TCGA-2Y-A9H9	train
TCGA-DD-A1EA	train
TCGA-FV-A3I0	train
TCGA-G3-A5SM	train
TCGA-DD-AAE4	train
TCGA-ED-A7PY	train
TCGA-DD-A3A7	train
TCGA-G3-A25U	train
TCGA-DD-AACF	train
TCGA-2Y-A9GZ	train
TCGA-BC-A10S	train
TCGA-UB-A7MB	train
TCGA-ZS-A9CF	train
TCGA-ZS-A9CG	train
TCGA-DD-AADG	train
TCGA-FV-A2QR	train
TCGA-ED-A4XI	train
TCGA-UB-A7MF	train
TCGA-DD-A4NO	train
TCGA-DD-AADU	train
TCGA-EP-A3JL	train
TCGA-ZP-A9D4	train
TCGA-BC-A69I	train
TCGA-DD-A11D	train
TCGA-BC-A10Y	train
TCGA-DD-AAC9	train
TCGA-CC-A3MC	train
TCGA-LG-A6GG	train
TCGA-EP-A12J	train
TCGA-DD-AAW0	train
TCGA-DD-A3A2	train
TCGA-FV-A23B	train
TCGA-DD-A3A6	train
TCGA-DD-AAE2	train
TCGA-DD-A113	train
TCGA-2Y-A9HB	train
TCGA-HP-A5MZ	train
TCGA-DD-AAEK	train
TCGA-KR-A7K8	train
TCGA-NI-A8LF	train
TCGA-5C-A9VH	train
TCGA-2Y-A9GV	train
TCGA-G3-A25V	train
TCGA-G3-A6UC	train
TCGA-DD-AACJ	train
TCGA-BC-A69H	train
TCGA-DD-AADY	train
TCGA-DD-AAEE	train
TCGA-BC-A3KG	train
TCGA-DD-A1EK	train
TCGA-DD-AACA	train
TCGA-DD-AACS	train
TCGA-ZP-A9CZ	train
TCGA-DD-A4NS	train
TCGA-CC-A7IH	train
TCGA-DD-A4NG	train
TCGA-EP-A3RK	train
TCGA-DD-A3A3	train
TCGA-G3-AAV5	train
TCGA-DD-AACT	train
TCGA-DD-A4NN	train
TCGA-DD-AAVV	train
TCGA-G3-A25X	train
TCGA-CC-5259	train
TCGA-EP-A26S	train
TCGA-BD-A3ER	train
TCGA-ED-A66X	train
TCGA-G3-AAV2	train
TCGA-UB-A7ME	train
TCGA-CC-A5UC	train
TCGA-GJ-A3OU	train
TCGA-QA-A7B7	train
TCGA-BD-A3EP	train
TCGA-BC-4073	train
TCGA-GJ-A6C0	train
TCGA-DD-A1EH	train
TCGA-BC-A217	train
TCGA-DD-AACH	train
TCGA-DD-AAW2	train
TCGA-4R-AA8I	train
TCGA-DD-AACU	train
TCGA-DD-A4NA	train
TCGA-RG-A7D4	train
TCGA-BC-A5W4	train
TCGA-3K-AAZ8	train
TCGA-DD-A119	train
TCGA-WX-AA47	train
TCGA-WJ-A86L	train
TCGA-DD-AADR	train
TCGA-UB-A7MA	train
TCGA-DD-AACQ	train
TCGA-ED-A5KG	train
TCGA-2Y-A9H2	train
TCGA-G3-A25Y	train
TCGA-DD-A4NH	train
TCGA-DD-A1EC	train
TCGA-DD-AAD8	train
TCGA-DD-A3A1	train
TCGA-DD-A39V	train
TCGA-DD-A4NB	train
TCGA-K7-AAU7	train
TCGA-DD-A1EE	train
TCGA-FV-A3R2	train
TCGA-DD-AACP	train
TCGA-CC-A123	train
TCGA-BC-A10W	train
TCGA-DD-AAW3	train
TCGA-DD-AACL	train
TCGA-2Y-A9HA	train
TCGA-MR-A8JO	train
TCGA-DD-AAEA	train
TCGA-CC-A5UD	train
TCGA-DD-A39X	train
TCGA-G3-AAV7	train
TCGA-G3-A25S	train
TCGA-DD-A1EI	train
TCGA-G3-A7M6	train
TCGA-CC-A7IK	train
TCGA-CC-A9FW	train
TCGA-DD-AADB	train
TCGA-DD-AAE6	train
TCGA-MI-A75I	train
TCGA-2Y-A9GS	train
TCGA-2Y-A9GY	train
TCGA-CC-A8HU	train
TCGA-DD-AADD	train
TCGA-UB-AA0U	train
TCGA-FV-A4ZP	train
TCGA-WX-AA44	train
TCGA-DD-A1EF	train
TCGA-CC-5262	train
TCGA-DD-AACG	train
TCGA-CC-5258	train
TCGA-G3-A5SJ	train
TCGA-CC-A7II	train
TCGA-G3-A7M9	train
TCGA-DD-AACZ	train
TCGA-CC-A5UE	train
TCGA-DD-A1EL	train
TCGA-DD-AADC	train
TCGA-DD-A39Y	train
TCGA-ZP-A9D2	train
TCGA-G3-A7M5	test
TCGA-DD-A4NL	test
TCGA-G3-A3CI	test
TCGA-UB-A7MD	test
TCGA-G3-AAUZ	test
TCGA-DD-AADF	test
TCGA-5R-AAAM	test
TCGA-DD-A73G	test
TCGA-ED-A82E	test
TCGA-DD-A73C	test
TCGA-DD-A73B	test
TCGA-2Y-A9GT	test
TCGA-K7-A6G5	test
TCGA-DD-AAE7	test
TCGA-G3-A3CJ	test
TCGA-BC-A10Q	test
TCGA-DD-A4NK	test
TCGA-DD-A73A	test
TCGA-DD-A1ED	test
TCGA-G3-A5SK	test
TCGA-DD-AAVP	test
TCGA-2Y-A9GW	test
TCGA-DD-AACI	test
TCGA-DD-AADK	test
TCGA-2Y-A9H6	test
TCGA-DD-AAD0	test
TCGA-UB-AA0V	test
TCGA-DD-AACE	test
TCGA-DD-A115	test
TCGA-DD-AAVS	test
TCGA-WQ-AB4B	test
TCGA-DD-A11C	test
TCGA-G3-A7M7	test
TCGA-DD-A4NV	test
TCGA-EP-A2KB	test
TCGA-XR-A8TG	test
TCGA-2Y-A9H7	test
TCGA-RC-A7S9	test
TCGA-CC-A7IF	test
TCGA-DD-AAE1	test
TCGA-DD-A73F	test
TCGA-MI-A75G	test
TCGA-XR-A8TD	test
TCGA-2Y-A9H1	test
TCGA-DD-A39W	test
TCGA-CC-A7IL	test
TCGA-2Y-A9H5	test
TCGA-DD-AADP	test
TCGA-ED-A8O5	test
TCGA-RC-A7SF	test
TCGA-DD-A118	test
TCGA-BC-4072	test
TCGA-2Y-A9H4	test
TCGA-XR-A8TE	test
TCGA-G3-A3CG	test
TCGA-DD-A11A	test
TCGA-DD-AAVU	test
TCGA-KR-A7K0	test
TCGA-DD-A3A5	test
TCGA-DD-AACY	test
TCGA-ED-A7XO	test
TCGA-DD-AAVR	test
TCGA-DD-AACO	test
TCGA-RC-A7SK	test
TCGA-DD-A3A9	test
TCGA-2Y-A9H3	test
TCGA-FV-A2QQ	test
TCGA-DD-AAVQ	test
TCGA-DD-AADV	test
TCGA-BC-A10R	test
TCGA-HP-A5N0	test
TCGA-DD-A3A4	test
TCGA-DD-A73E	test
TCGA-DD-AAVZ	test
TCGA-DD-AAD2	test
TCGA-DD-AADI	test
TCGA-G3-AAV1	test
TCGA-DD-AA3A	test
TCGA-RC-A7SB	test
TCGA-DD-A116	test
TCGA-LG-A9QD	test
TCGA-5R-AA1C	test
TCGA-2Y-A9H8	test
TCGA-MI-A75H	test
TCGA-ED-A627	test
TCGA-DD-AAE3	test
TCGA-DD-AADA	test
TCGA-DD-AAVX	test
TCGA-BC-A8YO	test
TCGA-DD-AAVW	test
TCGA-G3-A3CK	test
TCGA-XR-A8TF	test
TCGA-DD-AADO	test
TCGA-BC-A10T	test
TCGA-DD-AAEI	test
TCGA-DD-AADS	test
TCGA-BD-A2L6	test
TCGA-DD-AACC	test
TCGA-G3-A25Z	test
TCGA-MI-A75E	test
TCGA-PD-A5DF	test
TCGA-DD-AAED	test
TCGA-DD-AACV	test
TCGA-G3-AAV3	test
TCGA-DD-AAEH	test
TCGA-DD-AAEG	test
TCGA-G3-A3CH	test
TCGA-DD-A4ND	test
TCGA-EP-A2KA	test
TCGA-RC-A7SH	test
TCGA-ZS-A9CE	test
TCGA-CC-5263	test
TCGA-DD-AAD3	test
TCGA-G3-A5SL	test
TCGA-DD-AADQ	test
TCGA-DD-A73D	test
TCGA-KR-A7K7	test
TCGA-DD-AACX	test
TCGA-G3-AAV6	test
TCGA-DD-AACD	test
TCGA-DD-AAVY	test
TCGA-DD-AACN	test
TCGA-ZP-A9CV	test
TCGA-5C-A9VG	test
TCGA-GJ-A9DB	test
TCGA-DD-AADW	test
TCGA-ED-A66Y	test
TCGA-CC-A8HS	test
TCGA-CC-A7IG	test
TCGA-2Y-A9GX	test
TCGA-BC-A216	test
TCGA-DD-A1EJ	test
TCGA-DD-AAE0	test
TCGA-CC-5260	test
TCGA-O8-A75V	test
TCGA-FV-A3R3	test
TCGA-5R-AA1D	test
TCGA-DD-AAE9	test
TCGA-DD-A4NE	test
TCGA-2Y-A9H0	test
TCGA-CC-5264	test
TCGA-DD-A4NF	test
TCGA-DD-A4NJ	test
TCGA-K7-A5RG	test
TCGA-CC-5261	test
TCGA-DD-A1EG	test
TCGA-ED-A7XP	test
TCGA-DD-AACB	test
TCGA-DD-A39Z	test
TCGA-DD-A114	test
TCGA-CC-A8HV	test
TCGA-FV-A3I1	test
TCGA-BC-A10Z	test
TCGA-CC-A7IE	test
TCGA-MI-A75C	test
TCGA-ED-A459	test
TCGA-DD-AADL	test
TCGA-DD-AAD1	test
TCGA-BC-A10U	test
TCGA-BC-A112	test
TCGA-ED-A8O6	test
TCGA-DD-A4NQ	test
TCGA-CC-A1HT	test
TCGA-DD-AAD5	test
TCGA-CC-A7IJ	test
TCGA-DD-AAD6	test
TCGA-YA-A8S7	test
TCGA-DD-AADN	test
TCGA-CC-A8HT	test
TCGA-CC-A3MA	test
TCGA-CC-A3M9	test
