# Supplementary material for: Development and Validation of an Immune-Related lncRNA Signature for Predicting the Prognosis of Hepatocellular Carcinoma
Source: Front Genet. 2020 Sep 4;11:1037. doi: 10.3389/fgene.2020.01037 (PMC7500314; doi:10.3389/fgene.2020.01037)
Supplement: FILE S4 — The enriched pathways of the high-risk group by GSEA. [file Table_4.XLSX]

## Sheet: Sheet1
NAME	SIZE	ES	NES	NOM p-val	FDR q-val
KEGG_UBIQUITIN_MEDIATED_PROTEOLYSIS	134	0.689673	2.04826	0	0.0119423
KEGG_CELL_CYCLE	124	0.72612	2.04635	0	0.00597113
KEGG_SPLICEOSOME	127	0.761404	2.03924	0	0.00597237
KEGG_PYRIMIDINE_METABOLISM	98	0.617467	2.03787	0	0.00540033
KEGG_OOCYTE_MEIOSIS	112	0.642665	2.02661	0	0.00482831
KEGG_RNA_DEGRADATION	59	0.689486	2.00513	0	0.0055656
KEGG_PURINE_METABOLISM	158	0.553153	1.98447	0	0.00585844
KEGG_ENDOCYTOSIS	181	0.592724	1.9753	0	0.00563655
KEGG_BASAL_TRANSCRIPTION_FACTORS	35	0.697008	1.94904	0	0.00668276
KEGG_ADHERENS_JUNCTION	73	0.648336	1.94216	0	0.0072698
KEGG_SNARE_INTERACTIONS_IN_VESICULAR_TRANSPORT	38	0.649521	1.91957	0	0.00907166
KEGG_PROGESTERONE_MEDIATED_OOCYTE_MATURATION	85	0.620586	1.90886	0	0.00947061
KEGG_INOSITOL_PHOSPHATE_METABOLISM	54	0.654272	1.90291	0.00222222	0.0101192
KEGG_CHRONIC_MYELOID_LEUKEMIA	73	0.643061	1.89711	0	0.0104314
KEGG_AMINOACYL_TRNA_BIOSYNTHESIS	41	0.706518	1.89684	0	0.00973598
KEGG_PATHWAYS_IN_CANCER	325	0.545037	1.88836	0	0.0112305
KEGG_MTOR_SIGNALING_PATHWAY	52	0.62107	1.88432	0	0.0111826
KEGG_NOD_LIKE_RECEPTOR_SIGNALING_PATHWAY	62	0.619454	1.87659	0.00220751	0.0128221
KEGG_WNT_SIGNALING_PATHWAY	150	0.559512	1.87558	0	0.0123103
KEGG_EPITHELIAL_CELL_SIGNALING_IN_HELICOBACTER_PYLORI_INFECTION	68	0.594595	1.86567	0	0.0142737
KEGG_PATHOGENIC_ESCHERICHIA_COLI_INFECTION	56	0.636434	1.8568	0.00217391	0.0153642
KEGG_NEUROTROPHIN_SIGNALING_PATHWAY	126	0.594414	1.85319	0.0021097	0.0152347
KEGG_PHOSPHATIDYLINOSITOL_SIGNALING_SYSTEM	76	0.605423	1.85171	0.00218818	0.0147959
KEGG_VASOPRESSIN_REGULATED_WATER_REABSORPTION	44	0.640661	1.84786	0	0.0156289
KEGG_MISMATCH_REPAIR	23	0.780216	1.84032	0	0.0160393
KEGG_NOTCH_SIGNALING_PATHWAY	47	0.640472	1.83925	0.00407332	0.0156496
KEGG_PROSTATE_CANCER	89	0.57556	1.83665	0.00424628	0.0154403
KEGG_GLYCEROPHOSPHOLIPID_METABOLISM	77	0.513948	1.83491	0	0.0152686
KEGG_N_GLYCAN_BIOSYNTHESIS	46	0.627604	1.83417	0.00206186	0.0150206
KEGG_BLADDER_CANCER	42	0.606999	1.82641	0	0.016024
KEGG_FC_GAMMA_R_MEDIATED_PHAGOCYTOSIS	96	0.612712	1.82331	0.00224719	0.0161545
KEGG_HOMOLOGOUS_RECOMBINATION	28	0.738496	1.81869	0.00207039	0.0164021
KEGG_GLIOMA	65	0.572936	1.81539	0.00429185	0.0164154
KEGG_SELENOAMINO_ACID_METABOLISM	26	0.602142	1.81331	0.00606061	0.0161915
KEGG_ERBB_SIGNALING_PATHWAY	87	0.574851	1.81212	0.0042735	0.0158105
KEGG_NUCLEOTIDE_EXCISION_REPAIR	44	0.666604	1.80496	0.00413223	0.0164554
KEGG_FC_EPSILON_RI_SIGNALING_PATHWAY	79	0.548306	1.80036	0.00456621	0.0168772
KEGG_PANCREATIC_CANCER	70	0.62259	1.7976	0	0.0168247
KEGG_RNA_POLYMERASE	29	0.680718	1.79592	0	0.0165813
KEGG_COLORECTAL_CANCER	62	0.614551	1.79451	0.00214133	0.0164766
KEGG_INSULIN_SIGNALING_PATHWAY	137	0.508903	1.78376	0.00212314	0.0178313
KEGG_ENDOMETRIAL_CANCER	52	0.601064	1.77685	0.00421941	0.0186909
KEGG_MELANOGENESIS	101	0.513014	1.77192	0.00724638	0.0191277
KEGG_NON_SMALL_CELL_LUNG_CANCER	54	0.596836	1.76831	0.00441501	0.0196324
KEGG_VIBRIO_CHOLERAE_INFECTION	54	0.566162	1.76743	0.00675676	0.01932
KEGG_LONG_TERM_POTENTIATION	70	0.546072	1.76584	0.00223714	0.0192883
KEGG_GLYCOSPHINGOLIPID_BIOSYNTHESIS_GANGLIO_SERIES	15	0.656618	1.76168	0.00218818	0.0196684
KEGG_BASE_EXCISION_REPAIR	35	0.660901	1.75493	0.00626305	0.0204622
KEGG_MAPK_SIGNALING_PATHWAY	267	0.492163	1.75197	0.00453515	0.0206754
KEGG_SMALL_CELL_LUNG_CANCER	84	0.569528	1.75104	0.00421053	0.020455
KEGG_RENAL_CELL_CARCINOMA	70	0.589113	1.74889	0.00420168	0.0204374
KEGG_P53_SIGNALING_PATHWAY	68	0.536296	1.74844	0.0043573	0.0201234
KEGG_REGULATION_OF_ACTIN_CYTOSKELETON	213	0.531025	1.74705	0.00925926	0.0199169
KEGG_DNA_REPLICATION	36	0.773387	1.74179	0.00630252	0.0208513
KEGG_VEGF_SIGNALING_PATHWAY	76	0.528268	1.73988	0.00686499	0.0208486
KEGG_GAP_JUNCTION	90	0.550181	1.72994	0.00902935	0.0226875
KEGG_GNRH_SIGNALING_PATHWAY	101	0.517436	1.72858	0.0111111	0.0225855
KEGG_LYSOSOME	121	0.537939	1.72657	0.0150538	0.0224858
KEGG_RIG_I_LIKE_RECEPTOR_SIGNALING_PATHWAY	71	0.543361	1.72532	0.012024	0.0224345
KEGG_AXON_GUIDANCE	129	0.536086	1.72291	0.00917431	0.0228163
KEGG_LONG_TERM_DEPRESSION	70	0.511404	1.71008	0.00238663	0.0247469
KEGG_APOPTOSIS	87	0.537331	1.70942	0.0127932	0.0245703
KEGG_TIGHT_JUNCTION	132	0.488701	1.70695	0.0110132	0.02467
KEGG_LEUKOCYTE_TRANSENDOTHELIAL_MIGRATION	116	0.509543	1.70578	0.0133929	0.0245666
KEGG_ACUTE_MYELOID_LEUKEMIA	57	0.560202	1.70573	0.0205761	0.0242058
KEGG_T_CELL_RECEPTOR_SIGNALING_PATHWAY	108	0.570094	1.69785	0.0199115	0.0260193
KEGG_THYROID_CANCER	29	0.585818	1.69449	0.0043956	0.0266298
KEGG_TGF_BETA_SIGNALING_PATHWAY	85	0.5338	1.679	0.0109649	0.0301223
KEGG_CYTOSOLIC_DNA_SENSING_PATHWAY	55	0.543462	1.66348	0.0177866	0.0338691
KEGG_FOCAL_ADHESION	199	0.520558	1.66306	0.0221729	0.0334628
KEGG_CHEMOKINE_SIGNALING_PATHWAY	188	0.511246	1.66002	0.0258216	0.0339264
KEGG_GLYCOSAMINOGLYCAN_BIOSYNTHESIS_HEPARAN_SULFATE	26	0.584805	1.64064	0.0131579	0.0393782
KEGG_GLYCOSAMINOGLYCAN_BIOSYNTHESIS_KERATAN_SULFATE	15	0.624469	1.62078	0.0215983	0.0447031
KEGG_MELANOMA	71	0.485426	1.61623	0.0138568	0.0459512
KEGG_HEDGEHOG_SIGNALING_PATHWAY	56	0.495085	1.59726	0.02331	0.0531567
KEGG_GLYCOSYLPHOSPHATIDYLINOSITOL_GPI_ANCHOR_BIOSYNTHESIS	25	0.589559	1.58599	0.0359281	0.0571366
KEGG_DORSO_VENTRAL_AXIS_FORMATION	24	0.602076	1.57603	0.0314607	0.0603191
KEGG_JAK_STAT_SIGNALING_PATHWAY	155	0.474288	1.57445	0.0382023	0.0600328
KEGG_GLYCOSAMINOGLYCAN_BIOSYNTHESIS_CHONDROITIN_SULFATE	22	0.600744	1.57329	0.0262009	0.0597114
KEGG_BASAL_CELL_CARCINOMA	55	0.489859	1.57244	0.0223325	0.0594359
KEGG_B_CELL_RECEPTOR_SIGNALING_PATHWAY	75	0.539391	1.57044	0.0513393	0.0592934
KEGG_NATURAL_KILLER_CELL_MEDIATED_CYTOTOXICITY	132	0.498934	1.56859	0.0484581	0.0593056
KEGG_HUNTINGTONS_DISEASE	180	0.452611	1.56482	0.0568928	0.0605276
KEGG_LEISHMANIA_INFECTION	70	0.543359	1.55654	0.0724947	0.063696
KEGG_GLYCOSAMINOGLYCAN_DEGRADATION	21	0.549121	1.53617	0.0539957	0.0715463
KEGG_TOLL_LIKE_RECEPTOR_SIGNALING_PATHWAY	102	0.485384	1.52789	0.0546218	0.0744226
KEGG_ETHER_LIPID_METABOLISM	33	0.46628	1.52191	0.0318907	0.0761412
KEGG_ARRHYTHMOGENIC_RIGHT_VENTRICULAR_CARDIOMYOPATHY_ARVC	74	0.483051	1.51114	0.0420561	0.0811152
KEGG_VASCULAR_SMOOTH_MUSCLE_CONTRACTION	115	0.439472	1.51098	0.0402685	0.0802795
KEGG_AMINO_SUGAR_AND_NUCLEOTIDE_SUGAR_METABOLISM	43	0.479121	1.50453	0.0610022	0.0831039
KEGG_RIBOFLAVIN_METABOLISM	16	0.557751	1.49242	0.062635	0.0886218
KEGG_PROTEASOME	46	0.57247	1.46529	0.114583	0.102809
KEGG_OTHER_GLYCAN_DEGRADATION	16	0.560655	1.4576	0.0727651	0.106224
KEGG_CYSTEINE_AND_METHIONINE_METABOLISM	34	0.435072	1.42288	0.0764588	0.127237
KEGG_SPHINGOLIPID_METABOLISM	39	0.467613	1.42199	0.0790598	0.126532
KEGG_HYPERTROPHIC_CARDIOMYOPATHY_HCM	83	0.439377	1.40384	0.0955882	0.13725
KEGG_AMYOTROPHIC_LATERAL_SCLEROSIS_ALS	53	0.397217	1.39652	0.0698198	0.14026
KEGG_TASTE_TRANSDUCTION	51	0.413883	1.38822	0.0809524	0.144774
KEGG_TYPE_II_DIABETES_MELLITUS	47	0.427272	1.3603	0.0990783	0.164682
KEGG_GLUTATHIONE_METABOLISM	49	0.408016	1.35119	0.104308	0.169312
KEGG_DILATED_CARDIOMYOPATHY	90	0.422889	1.34673	0.134474	0.171018
KEGG_GLYCOSPHINGOLIPID_BIOSYNTHESIS_LACTO_AND_NEOLACTO_SERIES	26	0.439609	1.33315	0.107056	0.179925
KEGG_LYSINE_DEGRADATION	44	0.448504	1.33144	0.172962	0.179578
KEGG_GLYCEROLIPID_METABOLISM	49	0.367887	1.31872	0.0843373	0.187757
KEGG_ONE_CARBON_POOL_BY_FOLATE	17	0.447296	1.30814	0.134021	0.19455
KEGG_PROTEIN_EXPORT	24	0.49476	1.30632	0.194561	0.194226
KEGG_REGULATION_OF_AUTOPHAGY	35	0.437154	1.29093	0.149723	0.205693
KEGG_CALCIUM_SIGNALING_PATHWAY	177	0.342163	1.27123	0.128954	0.220912
KEGG_VIRAL_MYOCARDITIS	68	0.423286	1.26123	0.217978	0.227617
KEGG_ECM_RECEPTOR_INTERACTION	84	0.407256	1.25376	0.219731	0.231797
KEGG_RIBOSOME	87	0.604394	1.25113	0.309129	0.231874
KEGG_PENTOSE_PHOSPHATE_PATHWAY	27	0.423847	1.25013	0.18451	0.230667
KEGG_ALZHEIMERS_DISEASE	165	0.355377	1.24947	0.22049	0.22951
KEGG_FRUCTOSE_AND_MANNOSE_METABOLISM	33	0.389253	1.2407	0.186404	0.235287
KEGG_PANTOTHENATE_AND_COA_BIOSYNTHESIS	16	0.43597	1.23889	0.202505	0.234571
KEGG_CYTOKINE_CYTOKINE_RECEPTOR_INTERACTION	264	0.365765	1.23029	0.205379	0.240344
KEGG_ANTIGEN_PROCESSING_AND_PRESENTATION	81	0.442633	1.22403	0.311065	0.243678
KEGG_PRION_DISEASES	35	0.385235	1.2179	0.217778	0.247503
KEGG_ALDOSTERONE_REGULATED_SODIUM_REABSORPTION	42	0.364379	1.17956	0.204444	0.282205
KEGG_O_GLYCAN_BIOSYNTHESIS	30	0.394447	1.14764	0.28536	0.312833
KEGG_CELL_ADHESION_MOLECULES_CAMS	131	0.353568	1.14179	0.321101	0.31628
KEGG_NICOTINATE_AND_NICOTINAMIDE_METABOLISM	24	0.35806	1.10326	0.312236	0.353848
KEGG_HEMATOPOIETIC_CELL_LINEAGE	85	0.371958	1.09248	0.370546	0.363006
KEGG_PRIMARY_IMMUNODEFICIENCY	35	0.473913	1.09034	0.43018	0.362215
KEGG_INTESTINAL_IMMUNE_NETWORK_FOR_IGA_PRODUCTION	46	0.417537	1.06808	0.417778	0.384547
KEGG_ADIPOCYTOKINE_SIGNALING_PATHWAY	67	0.298271	1.06381	0.339019	0.386287
KEGG_TYPE_I_DIABETES_MELLITUS	41	0.412392	1.02587	0.453917	0.426213
KEGG_CARDIAC_MUSCLE_CONTRACTION	78	0.31071	1.01935	0.400517	0.430922
KEGG_ASTHMA	28	0.376546	0.962626	0.502262	0.498317
KEGG_ALLOGRAFT_REJECTION	35	0.409624	0.948512	0.531183	0.513042
KEGG_OLFACTORY_TRANSDUCTION	383	0.216103	0.94415	0.563636	0.514639
KEGG_NEUROACTIVE_LIGAND_RECEPTOR_INTERACTION	271	0.238603	0.940183	0.607242	0.516172
KEGG_TERPENOID_BACKBONE_BIOSYNTHESIS	15	0.365448	0.901115	0.560241	0.565498
KEGG_GRAFT_VERSUS_HOST_DISEASE	37	0.389483	0.89733	0.564835	0.566262
KEGG_AUTOIMMUNE_THYROID_DISEASE	50	0.33347	0.868327	0.581673	0.601563
KEGG_SYSTEMIC_LUPUS_ERYTHEMATOSUS	135	0.264827	0.863759	0.624204	0.603218
KEGG_MATURITY_ONSET_DIABETES_OF_THE_YOUNG	25	0.247518	0.690877	0.921429	0.840226
KEGG_GALACTOSE_METABOLISM	26	0.207475	0.643116	0.972603	0.891927
KEGG_STEROID_BIOSYNTHESIS	17	0.265175	0.613224	0.88	0.914373
KEGG_ALPHA_LINOLENIC_ACID_METABOLISM	19	0.185929	0.56071	0.977528	0.950472
