# Supplementary material for: Development and Validation of an Immune-Related lncRNA Signature for Predicting the Prognosis of Hepatocellular Carcinoma
Source: Front Genet. 2020 Sep 4;11:1037. doi: 10.3389/fgene.2020.01037 (PMC7500314; doi:10.3389/fgene.2020.01037)
Supplement: FILE S5 — The enriched pathways of the low-risk group by GSEA. [file Table_5.XLSX]

## Sheet: Sheet1
NAME	SIZE	ES	NES	NOM p-val	FDR q-val
KEGG_DRUG_METABOLISM_CYTOCHROME_P450	71	-0.733268	-2.18796	0	0
KEGG_COMPLEMENT_AND_COAGULATION_CASCADES	69	-0.768485	-2.17974	0	0
KEGG_RETINOL_METABOLISM	64	-0.718671	-2.11875	0	0.000218391
KEGG_FATTY_ACID_METABOLISM	42	-0.86121	-2.09711	0	0.00040069
KEGG_PRIMARY_BILE_ACID_BIOSYNTHESIS	16	-0.943048	-2.0889	0	0.000594982
KEGG_TRYPTOPHAN_METABOLISM	40	-0.711917	-2.07545	0	0.000714209
KEGG_VALINE_LEUCINE_AND_ISOLEUCINE_DEGRADATION	43	-0.811878	-1.99291	0.0020202	0.00192601
KEGG_PPAR_SIGNALING_PATHWAY	69	-0.625209	-1.96899	0	0.00221781
KEGG_GLYCINE_SERINE_AND_THREONINE_METABOLISM	31	-0.724216	-1.90854	0.00613497	0.00467378
KEGG_METABOLISM_OF_XENOBIOTICS_BY_CYTOCHROME_P450	69	-0.615899	-1.86245	0.00364964	0.00788771
KEGG_BUTANOATE_METABOLISM	34	-0.680444	-1.83492	0.00806452	0.0100828
KEGG_PEROXISOME	78	-0.598791	-1.8143	0.0104384	0.0112126
KEGG_PROPANOATE_METABOLISM	32	-0.69374	-1.77592	0.0222222	0.015724
KEGG_BETA_ALANINE_METABOLISM	22	-0.670907	-1.74491	0.0194932	0.0195244
KEGG_STEROID_HORMONE_BIOSYNTHESIS	55	-0.546477	-1.6335	0.010989	0.0464996
KEGG_TYROSINE_METABOLISM	42	-0.519812	-1.63435	0.0225989	0.0491061
KEGG_HISTIDINE_METABOLISM	29	-0.502091	-1.54839	0.0301887	0.0831845
KEGG_ARGININE_AND_PROLINE_METABOLISM	54	-0.480791	-1.53908	0.0385356	0.0835584
KEGG_LINOLEIC_ACID_METABOLISM	29	-0.498936	-1.52363	0.0320285	0.0842086
KEGG_PHENYLALANINE_METABOLISM	18	-0.568693	-1.5243	0.0410156	0.0881282
KEGG_PYRUVATE_METABOLISM	40	-0.478331	-1.45957	0.0809793	0.116439
KEGG_ALANINE_ASPARTATE_AND_GLUTAMATE_METABOLISM	32	-0.470696	-1.46087	0.0500928	0.121282
KEGG_DRUG_METABOLISM_OTHER_ENZYMES	51	-0.453992	-1.44526	0.0633147	0.121457
KEGG_GLYCOLYSIS_GLUCONEOGENESIS	62	-0.424969	-1.42047	0.0788991	0.135104
KEGG_PROXIMAL_TUBULE_BICARBONATE_RECLAMATION	23	-0.462318	-1.32528	0.120354	0.208571
KEGG_GLYOXYLATE_AND_DICARBOXYLATE_METABOLISM	16	-0.491179	-1.31299	0.153527	0.212614
KEGG_ARACHIDONIC_ACID_METABOLISM	58	-0.363881	-1.28991	0.124786	0.227466
KEGG_CITRATE_CYCLE_TCA_CYCLE	31	-0.495593	-1.24038	0.246988	0.258633
KEGG_STARCH_AND_SUCROSE_METABOLISM	52	-0.390222	-1.2312	0.200364	0.25927
KEGG_ASCORBATE_AND_ALDARATE_METABOLISM	25	-0.499144	-1.24563	0.240602	0.262494
KEGG_BIOSYNTHESIS_OF_UNSATURATED_FATTY_ACIDS	22	-0.377168	-1.01405	0.446565	0.505346
KEGG_PENTOSE_AND_GLUCURONATE_INTERCONVERSIONS	28	-0.375906	-0.992565	0.464355	0.518115
KEGG_NITROGEN_METABOLISM	23	-0.338536	-0.971966	0.491497	0.530595
KEGG_ABC_TRANSPORTERS	44	-0.283309	-0.904647	0.57754	0.606744
KEGG_PORPHYRIN_AND_CHLOROPHYLL_METABOLISM	41	-0.277084	-0.822745	0.716667	0.706518
KEGG_PARKINSONS_DISEASE	127	-0.251783	-0.771949	0.665468	0.757063
KEGG_RENIN_ANGIOTENSIN_SYSTEM	17	-0.283357	-0.728441	0.821622	0.795325
KEGG_OXIDATIVE_PHOSPHORYLATION	131	-0.24379	-0.707079	0.750936	0.802961
